# Supplementary material for: Lessons Learned From the Implementation of an Integrated Health and Social Care Child and Family Hub – a Case Study
Source: Int J Integr Care. 2024 Nov 15;24(4):9. doi: 10.5334/ijic.8631 (PMC11568806; doi:10.5334/ijic.8631)
Supplement: Supplementary material. — Supplementary 1 to 3. [file ijic-24-4-8631-s1.zip]

Archive with 5 entries (5 files):
- ijic-8631_loveday/Supplementary 1.pdf
- ijic-8631_loveday/Supplementary 2.docx
- ijic-8631_loveday/Supplementary 2.pdf
- ijic-8631_loveday/Supplementary 3.docx
- ijic-8631_loveday/Supplementary 3.pdf
